# Supplementary material for: Stem Cell Mobilization Performed with Different Doses of Cytarabine in Plasma Cell Myeloma Patients Relapsing after Previous Autologous Hematopoietic Cell Transplantation—A Multicenter Report by the Polish Myeloma Study Group
Source: Cancers (Basel). 2024 Jul 19;16(14):2588. doi: 10.3390/cancers16142588 (PMC11274934; doi:10.3390/cancers16142588)
Supplement: Supplementary file 1 [file cancers-16-02588-s001.zip]

Archive with 1 entries (1 files):
- cancers-3086744-supplementary.pdf
